# Supplementary material for: Inflammatory, Oxidative Stress and Small Cellular Particle Response in HUVEC Induced by Debris from Endoprosthesis Processing
Source: Materials (Basel). 2023 Apr 22;16(9):3287. doi: 10.3390/ma16093287 (PMC10179554; doi:10.3390/ma16093287)
Supplement: Supplementary file 1 [file materials-16-03287-s001.zip]

Archive with 1 entries (1 files):
- materials-2336980-supplementary.pdf
